# Supplementary material for: ﻿Yushaniatomentosa (Poaceae, Bambusoideae), a new combination from Guangxi
Source: PhytoKeys. 2023 Jan 10;218:11–8. doi: 10.3897/phytokeys.218.97312 (PMC9846283; doi:10.3897/phytokeys.218.97312)
Supplement: XML Treatment for Yushania tomentosa [file phytokeys.218.97312-treatment1.xml]

<!DOCTYPE tp:taxon-treatment
  PUBLIC "-//TaxonX//DTD Taxonomic Treatment Publishing DTD v0 20100105//EN" "tax-treatment-NSO.dtd">
<tp:taxon-treatment xmlns:tp="http://www.plazi.org/taxpub"><tp:treatment-meta><kwd-group><label>Taxon classification</label><kwd>
                <named-content content-type="kingdom">Plantae</named-content>
              </kwd><kwd>
                <named-content content-type="order">Poales</named-content>
              </kwd><kwd>
                <named-content content-type="family">Poaceae</named-content>
              </kwd></kwd-group><mixed-citation publication-type="journal"><person-group><name><surname>Li</surname><given-names>Xing</given-names></name><name><surname>Ni</surname><given-names>Jing-Bo</given-names></name><name><surname>Tan</surname><given-names>Fei</given-names></name><name><surname>Tong</surname><given-names>Yi-Hua</given-names></name><name><surname>Xia</surname><given-names>Nian-He</given-names></name></person-group><article-title>﻿<italic><tp:taxon-name><tp:taxon-name-part taxon-name-part-type="genus" reg="Yushania">Yushania</tp:taxon-name-part><tp:taxon-name-part taxon-name-part-type="species" reg="tomentosa">tomentosa</tp:taxon-name-part></tp:taxon-name></italic> (<tp:taxon-name><tp:taxon-name-part taxon-name-part-type="family">Poaceae</tp:taxon-name-part></tp:taxon-name>, <tp:taxon-name><tp:taxon-name-part taxon-name-part-type="subfamily">Bambusoideae</tp:taxon-name-part></tp:taxon-name>), a new combination from Guangxi</article-title><source>PhytoKeys</source><day>10</day><month>01</month><year>2023</year><volume>218</volume><fpage>11</fpage><lpage>18</lpage><pub-id pub-id-type="doi">10.3897/phytokeys.218.97312</pub-id></mixed-citation></tp:treatment-meta><tp:nomenclature><label>﻿</label><tp:taxon-name>
              <object-id xmlns:xlink="http://www.w3.org/1999/xlink" content-type="arpha" xlink:type="simple">0AD6F98E-84F3-596E-89E0-A3B878B71DB3</object-id>
              <tp:taxon-name-part taxon-name-part-type="genus" reg="Yushania">Yushania</tp:taxon-name-part>
              <tp:taxon-name-part taxon-name-part-type="species" reg="tomentosa">tomentosa</tp:taxon-name-part>
              <object-id xmlns:xlink="http://www.w3.org/1999/xlink" content-type="ipni" xlink:type="simple">urn:lsid:ipni.org:names:77311667-1</object-id>
            </tp:taxon-name><tp:taxon-authority>(C.D.Chao &amp; C.S.Chao) N.H.Xia, Y.H.Tong, J.B.Ni &amp; X.Li</tp:taxon-authority><tp:taxon-status xmlns:xlink="http://www.w3.org/1999/xlink" xlink:type="simple">comb. nov.</tp:taxon-status><xref ref-type="fig" rid="F1">Figs 1</xref><xref ref-type="fig" rid="F2">, 2</xref><xref ref-type="fig" rid="F3">, 3</xref><tp:nomenclature-citation-list><tp:nomenclature-citation><tp:taxon-name>
                  <tp:taxon-name-part taxon-name-part-type="genus" reg="Sasa">Sasa</tp:taxon-name-part>
                  <tp:taxon-name-part taxon-name-part-type="species" reg="tomentosa">tomentosa</tp:taxon-name-part>
                </tp:taxon-name><comment>C. D. Chu &amp; C. S. Chao, J. Nanjing Technol. Coll. Forest Prod. 3(3): 35 (1981). Basionym.</comment></tp:nomenclature-citation></tp:nomenclature-citation-list></tp:nomenclature><tp:treatment-sec sec-type="material" id="SECID0EPJAE"><title>Type.</title><p>China. Guangxi: Rongshui County, Jiuwan Mountain, elev. 1400 m, 25 August 1958, <italic>S. H. Chun 15320</italic> (holotype: IBK, not seen; isotypes: NAS00070361, image!; WUK0211330, image!; N019023167, image!; IFP15899999w0005, image!).</p></tp:treatment-sec><tp:treatment-sec sec-type="description" id="SECID0EXJAE"><title>Description.</title><p>Shrubby bamboo. Rhizomes pachymorph, necks 20–30 cm long, 3–5 mm in diameter, solid. Culms 1–2 m tall, 2–6 mm in diameter, diffuse; branches intravaginal, developing from 4<sup>th</sup> to 5<sup>th</sup> nodes upwards, usually solitary at lower culm nodes, 1–2 at mid and upper culm nodes and rarely 3 at upper culm nodes; internodes terete, 15–27 cm long, glabrous, densely purple-spotted, thickly white powdery below nodes, nearly solid; nodes slightly prominent; supranodal ridges flat or slightly raised; intranodes 3–5 mm long, glabrous. Culm buds solitary, long-ovate to lanceolate, yellow to light green, ciliate on the margin, apex attenuate, base obtuse. Culm leaf sheaths persistent, 1/2–1/3 as long as internodes, densely white to yellowish-brown hirsute with trichomes 3–5 mm long, densely ciliate on the margin; sheath scar prominent, with persistent remains of sheath base; auricles falcate, 2–5 × 1–2 mm; oral setae developed, radiate, 8‒12 mm long; ligule truncate, 0.5–1 mm high, ciliolate on the margin; blades linear-lanceolate to lanceolate, 1.2–3.5 × 0.2–0.7 cm, reflexed, ca. 1/2 as long as culm sheath, glabrous, margin serrulate. Foliage leaves 4–8 per ultimate branch; sheath densely white hirsute with trichomes ca. 2 mm long, margin ciliate, sometimes glabrescent, longitudinal ribs conspicuous; auricles falcate, 1–3 × 0.5–1.5 mm; oral setae radiate, 10‒13 mm long; inner ligule ca. 1 mm high, truncate or oblique-truncate, ciliolate on the margin; outer ligule ca. 0.5 mm high, margin white ciliate with trichomes 0.5‒1 mm long; pseudopetioles white puberulous, initially white powdery, 5‒8 mm long; blades long-lanceolate to lanceolate, 13–22 × 1.5–2.6 cm, wavy when dry, glabrous, apex long-acuminate, base cuneate to obtuse, margin sparsely serrulate or sometimes entire; secondary veins 7–9 pairs, transverse veins conspicuous. Inflorescence unknown.</p></tp:treatment-sec><tp:treatment-sec sec-type="phenology" id="SECID0EBKAE"><title>Phenology.</title><p>New shoots from August to September.</p></tp:treatment-sec><tp:treatment-sec sec-type="Vernacular name" id="SECID0EGKAE"><title>Vernacular name.</title><p>Róng Máo Yù Shān Zhú (Chinese pronunciation); 绒毛玉山竹 (Chinese name).</p></tp:treatment-sec><tp:treatment-sec sec-type="material" id="SECID0ELKAE"><title>Additional specimens examined.</title><p><italic><tp:taxon-name><tp:taxon-name-part taxon-name-part-type="genus" reg="Yushania">Yushania</tp:taxon-name-part><tp:taxon-name-part taxon-name-part-type="species" reg="tomentosa">tomentosa</tp:taxon-name-part></tp:taxon-name></italic>: China. Guangxi: Rongshui County, Wangdong Township, Jiuwan Mountain, Weilinjiang, 23 September 2022, <named-content xmlns:xlink="http://www.w3.org/1999/xlink" content-type="dwc:verbatimCoordinates" xlink:type="simple"><named-content content-type="geo-json" specific-use="{&#34;type&#34;:&#34;Point&#34;,&#34;coordinates&#34;:[108.637000,25.310917]}" id="NCID0E6KAE" xlink:type="simple">25°18'39.3"N, 108°38'13.2"E</named-content></named-content>, elev. 1358 m, <italic>X. Li &amp; J. B. Ni LX168</italic> (IBSC). <italic><tp:taxon-name><tp:taxon-name-part taxon-name-part-type="genus" reg="Yushania">Yushania</tp:taxon-name-part><tp:taxon-name-part taxon-name-part-type="species" reg="doupengshanensis">doupengshanensis</tp:taxon-name-part></tp:taxon-name></italic>: China. Guizhou: Duyun County, Doupeng Mountain, 29 November 2020, <named-content xmlns:xlink="http://www.w3.org/1999/xlink" content-type="dwc:verbatimCoordinates" xlink:type="simple"><named-content content-type="geo-json" specific-use="{&#34;type&#34;:&#34;Point&#34;,&#34;coordinates&#34;:[107.356944,26.377500]}" id="NCID0EULAE" xlink:type="simple">26°22'39"N, 107°21'25"E</named-content></named-content>, elev. 1200 m, <italic>Y. Y. Zhang 2004</italic> (holotype: IBSC0865924!; isotypes: IBSC0865925!, IBSC0865926!).</p></tp:treatment-sec><tp:treatment-sec><!--Section generated to contain objects referenced in tp:taxon-treatment.--><fig id="F1" position="float" orientation="portrait"><object-id xmlns:xlink="http://www.w3.org/1999/xlink" content-type="doi" xlink:type="simple">10.3897/phytokeys.218.97312.figure1</object-id><object-id xmlns:xlink="http://www.w3.org/1999/xlink" content-type="arpha" xlink:type="simple">5562BA97-0A9B-576F-9876-941DB0695136</object-id><label>Figure 1.</label><caption><p>Isotypes of <italic><tp:taxon-name><tp:taxon-name-part taxon-name-part-type="genus" reg="Sasa">Sasa</tp:taxon-name-part><tp:taxon-name-part taxon-name-part-type="species" reg="tomentosa">tomentosa</tp:taxon-name-part></tp:taxon-name></italic> (<italic>S. H. Chun 15320</italic>, <bold>A</bold> NAS00070361 <bold>B</bold> WUK0211330). Photo <bold>A</bold> by Wei Zhou, <bold>B</bold> by Liang Zhao.</p></caption><graphic xmlns:xlink="http://www.w3.org/1999/xlink" xlink:href="phytokeys-218-011_article-97312__-g001.jpg" position="float" orientation="portrait" xlink:type="simple" id="oo_793555.jpg"><uri content-type="original_file" xlink:type="simple">https://binary.pensoft.net/fig/793555</uri></graphic></fig><fig id="F2" position="float" orientation="portrait"><object-id xmlns:xlink="http://www.w3.org/1999/xlink" content-type="doi" xlink:type="simple">10.3897/phytokeys.218.97312.figure2</object-id><object-id xmlns:xlink="http://www.w3.org/1999/xlink" content-type="arpha" xlink:type="simple">7ED2C693-C36A-5747-BF8E-4A95C6D070DE</object-id><label>Figure 2.</label><caption><p>Specimen of <italic><tp:taxon-name><tp:taxon-name-part taxon-name-part-type="genus" reg="Yushania">Yushania</tp:taxon-name-part><tp:taxon-name-part taxon-name-part-type="species" reg="tomentosa">tomentosa</tp:taxon-name-part></tp:taxon-name></italic>, <italic>X. Li &amp; J. B. Ni LX168</italic> (IBSC).</p></caption><graphic xmlns:xlink="http://www.w3.org/1999/xlink" xlink:href="phytokeys-218-011_article-97312__-g002.jpg" position="float" orientation="portrait" xlink:type="simple" id="oo_793556.jpg"><uri content-type="original_file" xlink:type="simple">https://binary.pensoft.net/fig/793556</uri></graphic></fig><fig id="F3" position="float" orientation="portrait"><object-id xmlns:xlink="http://www.w3.org/1999/xlink" content-type="doi" xlink:type="simple">10.3897/phytokeys.218.97312.figure3</object-id><object-id xmlns:xlink="http://www.w3.org/1999/xlink" content-type="arpha" xlink:type="simple">89839C70-1704-557D-9500-8EAD4750A2C8</object-id><label>Figure 3.</label><caption><p><italic><tp:taxon-name><tp:taxon-name-part taxon-name-part-type="genus" reg="Yushania">Yushania</tp:taxon-name-part><tp:taxon-name-part taxon-name-part-type="species" reg="tomentosa">tomentosa</tp:taxon-name-part></tp:taxon-name></italic><bold>A</bold> habit <bold>B</bold> culm leaf and partial culm <bold>C</bold> foliage leaf branch <bold>D</bold> part of foliage leafy branch, showing tomentose sheath and radiate oral setae <bold>E</bold> culm bud <bold>F</bold> pachymorph rhizome with long neck <bold>G</bold> three branches at an upper culm node. All photos by Xing Li.</p></caption><graphic xmlns:xlink="http://www.w3.org/1999/xlink" xlink:href="phytokeys-218-011_article-97312__-g003.jpg" position="float" orientation="portrait" xlink:type="simple" id="oo_793557.jpg"><uri content-type="original_file" xlink:type="simple">https://binary.pensoft.net/fig/793557</uri></graphic></fig></tp:treatment-sec></tp:taxon-treatment>
